# Supplementary material for: A Novel 6-bp Repeat Unit (6-bp RU) of the 13th Intron Within the Conserved EPAS1 Gene in Plateau Pika Is Capable of Altering Enhancer Activity
Source: Int J Mol Sci. 2025 Feb 28;26(5):2163. doi: 10.3390/ijms26052163 (PMC11901085; doi:10.3390/ijms26052163)
Supplement: Supplementary file 1 [file ijms-26-02163-s001.zip]

Archive with 1 entries (1 files):
- ijms-3450292-supplementary.pdf
